# Supplementary material for: Archigregarines of the English Channel revisited: New molecular data on Selenidium species including early described and new species and the uncertainties of phylogenetic relationships
Source: PLoS One. 2017 Nov 3;12(11):e0187430. doi: 10.1371/journal.pone.0187430 (PMC5669490; doi:10.1371/journal.pone.0187430)
Supplement: S1 Table — The numbers of base substitutions per site between sequences are shown. The analysis involved 50 nucleotide sequences. All ambiguous positions were removed for each sequence pair. There were a total of 1654 positions in the final dataset. The sequences for taxa in bold were derived from this study, taxa highlighted in light grey belong to Selenidium s.s. and taxa highlighted in dark grey are novel species for the first time described here. (XLSX) [file pone.0187430.s004.xlsx]

## Sheet: Distance Data
AY046619
AY046806	0.071
EF100333	0.056	0.084
EF100387	0.062	0.09	0.002
AB275007	0.051	0.084	0.073	0.072
EU087194	0.086	0.127	0.117	0.137	0.091
FJ221514	0.187	0.2	0.143	0.121	0.146	0.112
JF972216	0.017	0.017	0.109	0.02	0.091	0.077	0.085
JF972220	0.018	0.018	0.102	0.02	0.084	0.062	0.087	0.043
JF972228	0.018	0.018	0.111	0	0.094	0.08	0.116	0.078	0.082
JF972365	0.056	0.056	0.162	0.085	0.148	0.136	0.151	0.078	0.096	0.143
Selenidium cf. mesnili JN857968	0.088	0.106	0.115	0.1	0.104	0.121	0.107	0.097	0.085	0.124	0.162
Selenidium boccardiellae JN857969	0.063	0.089	0.092	0.083	0.079	0.073	0.108	0.035	0.033	0.077	0.076	0.083
JQ243319	0.13	0.176	0.119	0.195	0.098	0.093	0.077	0.061	0.048	0.067	0.128	0.128	0.089
JQ243944	0.115	0.151	0.134	0.22	0.102	0.024	0.101	0.069	0.05	0.08	0.131	0.131	0.08	0.093
JQ244240	0.162	0.178	0.154	0.248	0.147	0.109	0.093	0.053	0.068	0.09	0.133	0.12	0.116	0.12	0.114
Selenidium cf. echinatum KC110875	0.098	0.12	0.119	0.113	0.111	0.116	0.13	0.078	0.076	0.036	0.135	0.115	0.087	0.125	0.119	0.158
Selenidium hollandei	0.096	0.109	0.104	0.092	0.102	0.086	0.103	0.078	0.062	0.097	0.136	0.088	0.074	0.102	0.088	0.121	0.11
Selenidium sabellaria	0.104	0.125	0.112	0.105	0.102	0.104	0.114	0.085	0.076	0.095	0.141	0.101	0.084	0.094	0.098	0.138	0.118	0.041
Selenidium pendula	0.065	0.087	0.094	0.086	0.083	0.082	0.113	0.045	0.037	0.081	0.091	0.084	0.033	0.107	0.087	0.11	0.09	0.076	0.087
Selenidium cf. echinatum KC110874	0.099	0.12	0.116	0.115	0.109	0.122	0.134	0.078	0.076	0.032	0.133	0.113	0.082	0.129	0.124	0.16	0.018	0.104	0.11	0.082
Selenidium neosabellariae KC110871	0.095	0.113	0.1	0.094	0.102	0.09	0.103	0.074	0.063	0.093	0.129	0.09	0.077	0.095	0.086	0.119	0.108	0.021	0.042	0.078	0.101
Selenidium idanthyrsae JN857967	0.104	0.124	0.108	0.103	0.109	0.097	0.108	0.078	0.06	0.084	0.131	0.096	0.084	0.095	0.082	0.115	0.108	0.028	0.045	0.085	0.101	0.02
Selenidium neosabellariae KC110873	0.096	0.114	0.1	0.094	0.103	0.092	0.103	0.071	0.061	0.091	0.127	0.09	0.078	0.094	0.086	0.119	0.107	0.021	0.042	0.08	0.103	0.003	0.021
Selenidium neosabellariae KC110872	0.109	0.126	0.11	0.109	0.112	0.107	0.103	0.071	0.061	0.091	0.127	0.098	0.086	0.094	0.086	0.119	0.115	0.029	0.05	0.088	0.111	0.011	0.028	0.009
Selenidium sp. 1 KC110863	0.103	0.131	0.132	0.119	0.124	0.155	0.062	0.096	0.092	0.129	0.164	0.097	0.102	0.15	0.162	0.168	0.118	0.106	0.115	0.103	0.115	0.106	0.112	0.108	0.115
Selenidium serpulae DQ683562	0.102	0.129	0.126	0.113	0.126	0.143	0.054	0.089	0.085	0.128	0.161	0.091	0.096	0.134	0.148	0.145	0.125	0.103	0.112	0.104	0.124	0.101	0.107	0.102	0.109	0.043
Selenidium sp. 1 KC110867	0.106	0.133	0.135	0.121	0.126	0.158	0.064	0.099	0.094	0.131	0.166	0.099	0.104	0.152	0.167	0.168	0.12	0.108	0.117	0.105	0.117	0.108	0.114	0.11	0.117	0.002	0.043
Selenidium sp. 1 KC110866	0.107	0.134	0.134	0.121	0.128	0.161	0.066	0.101	0.096	0.133	0.169	0.1	0.105	0.157	0.169	0.172	0.121	0.108	0.118	0.107	0.117	0.109	0.115	0.111	0.118	0.003	0.046	0.005
Selenidium sensimae KC110870	0.113	0.13	0.133	0.115	0.142	0.151	0.076	0.108	0.103	0.138	0.163	0.107	0.108	0.157	0.166	0.158	0.134	0.116	0.126	0.106	0.132	0.114	0.118	0.117	0.122	0.051	0.05	0.052	0.054
Selenidium sensimae KC110869	0.114	0.131	0.131	0.116	0.142	0.15	0.073	0.103	0.099	0.134	0.154	0.107	0.107	0.151	0.162	0.157	0.134	0.116	0.126	0.107	0.132	0.115	0.119	0.118	0.123	0.051	0.05	0.052	0.054	0.006
Selenidium sp. 2 KC110864	0.124	0.144	0.151	0.123	0.157	0.18	0.116	0.133	0.133	0.156	0.176	0.121	0.126	0.185	0.187	0.162	0.148	0.13	0.143	0.131	0.146	0.133	0.133	0.135	0.142	0.088	0.081	0.089	0.091	0.083	0.084
Selenidium sp. 2 KC110865	0.126	0.146	0.151	0.123	0.158	0.18	0.116	0.138	0.133	0.156	0.181	0.122	0.129	0.185	0.187	0.167	0.148	0.132	0.145	0.132	0.147	0.134	0.134	0.136	0.143	0.091	0.082	0.091	0.093	0.085	0.086	0.003
Selenidium sp. 2 KC110868	0.13	0.149	0.157	0.131	0.163	0.182	0.12	0.135	0.135	0.159	0.179	0.127	0.132	0.185	0.187	0.165	0.154	0.136	0.15	0.137	0.152	0.139	0.137	0.14	0.148	0.095	0.087	0.096	0.098	0.089	0.09	0.005	0.008
Filipodium phascolosomae FJ832163	0.322	0.337	0.356	0.318	0.371	0.45	0.402	0.429	0.418	0.409	0.381	0.361	0.346	0.46	0.454	0.477	0.377	0.357	0.351	0.352	0.367	0.356	0.357	0.364	0.374	0.369	0.363	0.371	0.371	0.367	0.368	0.368	0.371	0.375
Selenidium vivax AY196708	0.304	0.321	0.328	0.288	0.344	0.427	0.391	0.388	0.371	0.396	0.358	0.353	0.318	0.44	0.474	0.424	0.343	0.344	0.34	0.332	0.342	0.332	0.339	0.332	0.341	0.36	0.354	0.362	0.36	0.36	0.357	0.372	0.376	0.383	0.348
Selenidium pisinnus FJ832162	0.279	0.283	0.289	0.259	0.294	0.389	0.305	0.317	0.296	0.343	0.281	0.308	0.291	0.369	0.384	0.392	0.314	0.286	0.286	0.283	0.306	0.285	0.29	0.289	0.299	0.304	0.312	0.307	0.304	0.316	0.318	0.32	0.325	0.33	0.33	0.33
Selenidium orientale FJ832161	0.299	0.313	0.303	0.299	0.308	0.381	0.31	0.315	0.303	0.319	0.295	0.32	0.301	0.379	0.377	0.367	0.329	0.305	0.301	0.306	0.319	0.303	0.309	0.308	0.318	0.316	0.321	0.317	0.317	0.33	0.329	0.333	0.337	0.34	0.325	0.349	0.149
Selenidium antevariabilis s.n.	0.294	0.306	0.296	0.274	0.309	0.372	0.292	0.287	0.28	0.32	0.221	0.31	0.287	0.355	0.361	0.354	0.313	0.298	0.298	0.286	0.307	0.295	0.301	0.298	0.306	0.301	0.295	0.302	0.301	0.311	0.309	0.309	0.311	0.317	0.316	0.296	0.191	0.215
Selenidium spiralis s.n.	0.277	0.293	0.289	0.266	0.302	0.369	0.29	0.274	0.269	0.304	0.228	0.295	0.275	0.344	0.35	0.356	0.302	0.288	0.284	0.272	0.293	0.284	0.289	0.289	0.298	0.276	0.281	0.276	0.276	0.285	0.284	0.297	0.3	0.305	0.297	0.302	0.187	0.211	0.067
Selenidium opheliae s.n.	0.08	0.106	0.095	0.09	0.085	0.096	0.122	0.075	0.066	0.088	0.119	0.088	0.068	0.108	0.105	0.135	0.095	0.093	0.1	0.067	0.092	0.09	0.094	0.092	0.1	0.111	0.106	0.114	0.115	0.121	0.121	0.142	0.144	0.148	0.364	0.338	0.3	0.316	0.295	0.289
Selenidium terebellae KC890805	0.287	0.284	0.298	0.271	0.302	0.371	0.286	0.289	0.278	0.311	0.235	0.308	0.288	0.356	0.365	0.351	0.31	0.297	0.3	0.291	0.306	0.297	0.302	0.297	0.305	0.292	0.292	0.293	0.292	0.296	0.295	0.302	0.304	0.31	0.298	0.301	0.19	0.213	0.068	0.057	0.303
Selenidium terebellae KC890803	0.287	0.29	0.299	0.274	0.308	0.375	0.297	0.292	0.281	0.31	0.237	0.308	0.289	0.365	0.367	0.345	0.312	0.294	0.298	0.288	0.304	0.294	0.298	0.298	0.307	0.295	0.294	0.296	0.295	0.299	0.297	0.305	0.308	0.313	0.297	0.302	0.188	0.21	0.07	0.052	0.302	0.011
Selenidium melongena KC890799	0.274	0.272	0.291	0.266	0.297	0.349	0.299	0.309	0.301	0.317	0.256	0.307	0.281	0.35	0.345	0.345	0.316	0.298	0.297	0.285	0.306	0.296	0.304	0.296	0.307	0.303	0.303	0.304	0.301	0.309	0.308	0.312	0.314	0.319	0.309	0.301	0.193	0.223	0.103	0.095	0.295	0.086	0.09
Selenidium melongena KC890800	0.273	0.271	0.292	0.266	0.296	0.351	0.297	0.312	0.304	0.32	0.258	0.307	0.281	0.353	0.348	0.343	0.315	0.298	0.297	0.285	0.306	0.296	0.303	0.296	0.306	0.301	0.301	0.302	0.3	0.307	0.306	0.31	0.312	0.317	0.309	0.301	0.192	0.223	0.103	0.095	0.295	0.086	0.09	0.001
Selenidium pendula LN901444	0.066	0.093	0.093	0.086	0.084	0.081	0.11	0.043	0.035	0.079	0.088	0.085	0.033	0.105	0.085	0.107	0.084	0.073	0.082	0.002	0.078	0.073	0.077	0.074	0.083	0.103	0.103	0.105	0.107	0.101	0.102	0.123	0.124	0.129	0.364	0.331	0.288	0.315	0.28	0.272	0.068	0.286	0.285	0.283	0.284
Selenidium pendula LN901443	0.073	0.096	0.095	0.086	0.087	0.085	0.117	0.049	0.041	0.084	0.095	0.091	0.04	0.111	0.091	0.112	0.095	0.083	0.092	0.009	0.09	0.085	0.092	0.086	0.094	0.108	0.109	0.11	0.111	0.113	0.114	0.139	0.14	0.145	0.36	0.339	0.293	0.313	0.295	0.283	0.076	0.3	0.298	0.295	0.295	0.01
Selenidium hollandei LN901445	0.1	0.112	0.11	0.099	0.106	0.09	0.111	0.084	0.069	0.104	0.14	0.094	0.083	0.108	0.094	0.127	0.117	0.005	0.046	0.084	0.114	0.026	0.032	0.026	0.034	0.113	0.11	0.115	0.116	0.124	0.125	0.14	0.141	0.145	0.381	0.357	0.308	0.33	0.317	0.31	0.102	0.309	0.311	0.31	0.31	0.078	0.089
Selenidium fallax	0.273	0.282	0.307	0.281	0.303	0.371	0.321	0.328	0.324	0.362	0.293	0.308	0.294	0.371	0.358	0.371	0.311	0.307	0.307	0.295	0.306	0.298	0.303	0.302	0.312	0.308	0.302	0.311	0.311	0.317	0.315	0.329	0.334	0.337	0.324	0.319	0.202	0.23	0.184	0.178	0.305	0.179	0.178	0.181	0.181	0.302	0.304	0.332
Selenidium sabellae	0.092	0.102	0.109	0.101	0.105	0.118	0.095	0.085	0.071	0.109	0.144	0.065	0.09	0.108	0.12	0.115	0.116	0.101	0.109	0.088	0.113	0.098	0.104	0.099	0.107	0.097	0.092	0.097	0.1	0.099	0.098	0.115	0.115	0.122	0.361	0.341	0.293	0.32	0.296	0.287	0.092	0.295	0.298	0.292	0.291	0.085	0.095	0.103	0.306
Table S1. Estimates of Evolutionary Divergence between Sequences
The number of base substitutions per site from between sequences are shown. The analysis involved 50 nucleotide sequences. All ambiguous positions were removed for each sequence pair. There were a total of 1654 positions in the final dataset. Taxa in bold come from this study, taxa highlighted in light grey belong to Selenidium s.s. and taxa highlighted in dark grey are novel species for the firs…
